# Supplementary material for: Solvent-Free Method of Polyacrylonitrile-Coated LLZTO Solid-State Electrolytes for Lithium Batteries
Source: Molecules. 2024 Sep 19;29(18):4452. doi: 10.3390/molecules29184452 (PMC11434599; doi:10.3390/molecules29184452)
Supplement: Supplementary file 1 [file molecules-29-04452-s001.zip]

Archive with 1 entries (1 files):
- molecules-3179078-supplementary.pdf
